# Supplementary material for: Towards Multi-Brain Decoding in Autism: A Self-Supervised Learning Approach
Source: Neuroinformatics. 2026 Jan 13;24(1):6. doi: 10.1007/s12021-025-09755-0 (PMC12795894; doi:10.1007/s12021-025-09755-0)
Supplement: Supplementary file 1 — (CSV 826 bytes) [file 12021_2025_9755_MOESM1_ESM.csv]

# Author: Ranjbaran et al.
# Date: 2025-06-19
# Version: 1.0
# License: CC BY 4.0
# Source: Supplementary material for towards multi-brain decoding in autism: a self-supervised approach
# Description: Sensor location mapping between HBN and BBC2 datasets
#
BBC2	HBN	BBC2.1	HBN.1	BBC2.2	HBN.2	BBC2.3	HBN.3
TP10	E44	P7	E58	P5	E86	P3	E52
P1	E60	Pz	E62	P4	E92	P6	E97
P8	E96	PO9	E68	PO7	E65	PO3	E67
POz	E72	PO4	E77	PO8	E90	PO10	E94
O1	E70	Oz	E75	O2	E83	AF7	E26
AF3	E23	AF4	E3	F7	E33	F5	E27
F3	E24	F1	E19	Fz	E11	F2	E4
F4	E124	F6	E123	F8	E122	FT9	E38
FT7	E34	FC5	E28	FC3	E29	FC1	E13
FC2	E112	FC4	E111	FC6	E117	FT8	E116
FT10	E121	T7	E45	C5	E41	C3	E36
C1	E30	Cz	E129	C2	E105	C4	E104
C6	E103	TP8	E102	T8	E108	TP9	E57
TP7	E46	CP5	E47	CP3	E42	CP1	E37
CPz	E55	CP2	E87	CP4	E93	CP6	E98
