# Supplementary material for: Towards Multi-Brain Decoding in Autism: A Self-Supervised Learning Approach
Source: Neuroinformatics. 2026 Jan 13;24(1):6. doi: 10.1007/s12021-025-09755-0 (PMC12795894; doi:10.1007/s12021-025-09755-0)
Supplement: Supplementary file 2 — (CSV 623 bytes) [file 12021_2025_9755_MOESM2_ESM.csv]

# Author: Ranjbaran et al.
# Date: 2025-06-19
# Version: 1.0
# License: CC BY 4.0
# Source: Supplementary material for towards multi-brain decoding in autism: a self-supervised approach
# Description: Spectral biomarkers used in the EEG baseline analysis.
#
Abbreviation	Marker	Frequencies
α	Alpha PSD	[8, 12]
|α|	Normalized alpha PSD	[8, 12]
β	Beta PSD	[12, 30]
|β|	Normalized beta PSD	[12, 30]
δ	Delta PSD	[2, 4]
|δ|	Normalized delta PSD	[2, 4]
γ	Gamma PSD	[30, 48]
|γ|	Normalized gamma PSD	[30, 48]
θ	Theta PSD	[4, 8]
|θ|	Normalized theta PSD	[4, 8]
