# Supplementary material for: Towards Multi-Brain Decoding in Autism: A Self-Supervised Learning Approach
Source: Neuroinformatics. 2026 Jan 13;24(1):6. doi: 10.1007/s12021-025-09755-0 (PMC12795894; doi:10.1007/s12021-025-09755-0)
Supplement: Supplementary file 3 — (CSV 737 bytes) [file 12021_2025_9755_MOESM3_ESM.csv]

Order	Layer	Parameters	Output Shape	Notes
1	Input reshape	Ensure4d + Rearrange	(B,1,501,61)	—
2	Conv2d (temporal)	in=1, out=40, k=(25,1), s=(1,1)	(B,40,477,61)	25-sample (~50 ms) temporal filter
3	Conv2d (spatial)	in=40, out=40, k=(1,61), s=(1,1), bias=False	(B,40,477,1)	full-channel spatial filter
4	BatchNorm2d	features=40, eps=1e-5, mom=0.1	(B,40,477,1)	—
5	Nonlinearity	square	(B,40,477,1)	amplitude extraction
6	AvgPool2d	k=(75,1), s=(15,1)	(B,40,27,1)	time-only pooling
7	Nonlinearity	safe_log	(B,40,27,1)	variance stabilization
8	Dropout	p=0.4 (pretext setting)	(B,40,27,1)	—
9	Conv2d (final)	in=40, out=100, k=(27,1), s=(1,1)	(B,100,1,1)	embedding head
10	Squeeze	—	(B,100)	100-D embedding
