# Supplementary material for: Towards Multi-Brain Decoding in Autism: A Self-Supervised Learning Approach
Source: Neuroinformatics. 2026 Jan 13;24(1):6. doi: 10.1007/s12021-025-09755-0 (PMC12795894; doi:10.1007/s12021-025-09755-0)
Supplement: Supplementary file 4 — (CSV 437 bytes) [file 12021_2025_9755_MOESM4_ESM.csv]

Order	Layer	Parameters	Output Shape	Notes
1	Linear (branch 1)	100→32	(B,32)	per-participant
2	ReLU (branch 1)	—	(B,32)	—
3	Dropout (branch 1)	p≈0.38	(B,32)	before concatenation
4	Linear (branch 2)	100→32	(B,32)	per-participant
5	ReLU (branch 2)	—	(B,32)	—
6	Dropout (branch 2)	p≈0.38	(B,32)	before concatenation
7	Concatenate	32+32	(B,64)	dyad representation
8	Linear (final)	64→1	(B,1)	ASD vs TD logit
